# Supplementary material for: The Many Roads from Alternative Splicing to Cancer: Molecular Mechanisms Involving Driver Genes
Source: Cancers (Basel). 2024 Jun 1;16(11):2123. doi: 10.3390/cancers16112123 (PMC11171328; doi:10.3390/cancers16112123)
Supplement: Supplementary file 1 [file cancers-16-02123-s001.zip]

Archive with 1 entries (1 files):
- cancers-3020969-supplementary.pdf
